# Supplementary material for: Sour Jujube (Ziziphus jujuba var. spinosa): A Bibliometric Review of Its Bioactive Profile, Health Benefits and Trends in Food and Medicine Applications
Source: Foods. 2024 Feb 20;13(5):636. doi: 10.3390/foods13050636 (PMC10930723; doi:10.3390/foods13050636)
Supplement: Supplementary file 1 [file foods-13-00636-s001.zip]

Archive with 1 entries (1 files):
- foods-2851387-supplementary.pdf
